# Supplementary material for: Species-Specific qPCR Detection Reveals Offshore Distribution of Gonyaulax polygramma (Dinophyceae) in Korean Coastal Waters
Source: Biology (Basel). 2026 Jul 1;15(13):1048. doi: 10.3390/biology15131048 (PMC13360600; doi:10.3390/biology15131048)
Supplement: Supplementary file 1 [file biology-15-01048-s001.zip]

Archive with 1 entries (1 files):
- biology-4349414-supplementary.pdf
